# Supplementary material for: Ca2+ Dynamics of Gap Junction Coupled and Uncoupled Deiters’ Cells in the Organ of Corti in Hearing BALB/c Mice
Source: Int J Mol Sci. 2023 Jul 4;24(13):11095. doi: 10.3390/ijms241311095 (PMC10342047; doi:10.3390/ijms241311095)
Supplement: Supplementary file 1 [file ijms-24-11095-s001.zip]

Archive with 1 entries (1 files):
- ijms-2389936-supplementary.pdf
